# Supplementary material for: Titanium Implant Impairment and Surrounding Muscle Cell Death Following High-Salt Diet: An In Vivo Study
Source: PLoS One. 2016 Jan 13;11(1):e0146873. doi: 10.1371/journal.pone.0146873 (PMC4711999; doi:10.1371/journal.pone.0146873)
Supplement: S1 Fig — (XLS) [file pone.0146873.s001.xls]

## Sheet: Résultats
Implant-to-Bone Adhesion (N)
	Ti	Ti-NaCl	Ti-NaCl-Es
Mean	64.0845	109.859	64.0845
SEM	8.23944	13.7324	6.40845
