# Supplementary material for: Titanium Implant Impairment and Surrounding Muscle Cell Death Following High-Salt Diet: An In Vivo Study
Source: PLoS One. 2016 Jan 13;11(1):e0146873. doi: 10.1371/journal.pone.0146873 (PMC4711999; doi:10.1371/journal.pone.0146873)
Supplement: S2 Fig — (XLS) [file pone.0146873.s002.xls]

## Sheet: Résultats
Highe and Lower Surface Point
	Ti	Ti-NaCl	Ti-NaCl-Es
Mean	1.09859	1.54718	2.07817
SEM	0.183099	0.466901	0.521831
