# Supplementary material for: Titanium Implant Impairment and Surrounding Muscle Cell Death Following High-Salt Diet: An In Vivo Study
Source: PLoS One. 2016 Jan 13;11(1):e0146873. doi: 10.1371/journal.pone.0146873 (PMC4711999; doi:10.1371/journal.pone.0146873)
Supplement: S3 Fig — (XLS) [file pone.0146873.s003.xls]

## Sheet: Résultats
Dead Cells
	Control	NaCl	NaCl-Es	Ti	Ti-NaCl	Ti-NaCl-Es
Mean	0.5	0.84	5.5	11.8	18.7	13.8
SEM	0.16	0.1	0.1	0.24	0.2	0.36
Mean	0.6	0.8	5.6	11.2	18.78	13.9
SEM	0.1	0.16	0.18	0.2	0.14	0.2
